# Supplementary material for: Autoimmune Features of Post-COVID-19 Vaccination Syndrome and Their Impacts on the Renin–Angiotensin System
Source: Vaccines (Basel). 2026 Apr 16;14(4):354. doi: 10.3390/vaccines14040354 (PMC13120093; doi:10.3390/vaccines14040354)
Supplement: Supplementary file 1 [file vaccines-14-00354-s001.zip]

Archive with 1 entries (1 files):
- vaccines-4235405-supplementary.pdf
